# Supplementary material for: Providers’ perceptions of disrespect and abuse during childbirth: a mixed-methods study in Kenya
Source: Health Policy Plan. 2020 Mar 10;35(5):577–86. doi: 10.1093/heapol/czaa009 (PMC7225569; doi:10.1093/heapol/czaa009)
Supplement: czaa009_Supplementary_Data [file czaa009_supplementary_data.zip]

Archive with 6 entries (4 files):
- czaa009_Supplementary_Data/
- czaa009_Supplementary_Data/czaa009-Suppl_Data/
- czaa009_Supplementary_Data/czaa009-Suppl_Data/Appendix 1.docx
- czaa009_Supplementary_Data/czaa009-Suppl_Data/Appendix 2.docx
- czaa009_Supplementary_Data/czaa009-Suppl_Data/Table 1.docx
- czaa009_Supplementary_Data/czaa009-Suppl_Data/Table 2.docx
